# Supplementary material for: Removal of Methylene Blue from Aqueous Solution by Mixture of Reused Silica Gel Desiccant and Natural Sand or Eggshell Waste
Source: Materials (Basel). 2023 Feb 15;16(4):1618. doi: 10.3390/ma16041618 (PMC9965102; doi:10.3390/ma16041618)
Supplement: Supplementary file 1 [file materials-16-01618-s001.zip]

Archive with 1 entries (1 files):
- materials-2168563-supplementary.pdf
